# Supplementary material for: Prevalence of HER2 overexpression and amplification in cervical cancer: A systematic review and meta-analysis
Source: PLoS One. 2021 Sep 30;16(9):e0257976. doi: 10.1371/journal.pone.0257976 (PMC8483403; doi:10.1371/journal.pone.0257976)
Supplement: S8 File — (XLSX) [file pone.0257976.s008.xlsx]

## Sheet: Hoja1
		S8 Supplementary file. Risk of bias assessment
		Domain
	Study	Was the research question or objective in this paper clearly stated?	Was the study population clearly specified and defined?	Was the participation rate of eligible persons at least 50%?	Groups recruited from the same population and uniform eligibility criteria.	Sample size justification.	Exposure assessed prior to outcome measurement.	Exposure measures and assessment for All outcomes	Outcome measures s	Independent of outcome assessors
	Bajpai 2017	low	high	low	low	unclear	low	low	low	high
	Barbu 2013	low	unclear	high	low	high	low	low	high	high
	Bellone 2003	low	high	unclear	unclear	high	low	low	high	low
	Berchuck 1990	low	high	unclear	low	high	low	low	high	high
	Bhadauria 2001	low	unclear	unclear	low	unclear	low	low	high	low
	Califano 2006	low	high	high	low	unclear	low	low	low	high
	Carleton 2016	low	high	low	high	high	low	low	low	high
	Carreras 2007	low	high	high	low	high	low	low	high	high
	Chang 1999	low	high	high	low	unclear	low	low	high	high
	Chavez-Blanco 2004	low	high	high	unclear	unclear	low	low	low	high
	Conesa-Zamora 2013	low	high	high	low	unclear	low	low	low	low
	Costa 1995	low	low	low	low	low	low	low	high	high
	Dellas 2003	low	low	unclear	low	high	low	low	low	high
	Fuchs 2007	low	high	high	high	low	low	low	low	low
	Fukazawa 2014	low	low	low	high	low	low	low	high	high
	Graflund 2004	low	low	low	low	low	low	low	high	high
	Gupta 2009	low	high	high	low	unclear	low	low	low	high
	Hale 1992	low	high	high	low	unclear	low	low	high	high
	Halle 2017	low	low	low	low	low	low	low	low	low
	Heller 2003	low	low	low	low	high	low	low	low	low
	Kedzia 2002	low	low	low	low	unclear	low	low	high	high
	Kersemaekers 1999	low	low	high	low	low	low	low	high	low
	Khalimbekova 2013	low	low	high	low	high	low	low	low	high
	Kihana 1994	low	low	unclear	low	low	low	low	high	high
	Kim 2005	low	high	high	low	unclear	low	low	low	high
	Kristensen 1996	low	low	low	low	low	low	low	high	high
	Kuroda 2006	low	low	high	low	high	low	low	high	low
	Lakshmi 1997	low	high	high	low	low	low	low	high	high
	Lee 2002	low	high	high	low	unclear	low	low	high	high
	Lesnikova 2009	low	unclear	low	low	low	low	low	low	high
	Leung 2001	low	low	low	low	low	low	low	high	high
	Mandai 1995	low	high	low	low	low	low	low	high	high
	Mark 1999	low	high	high	low	high	low	low	high	low
	Martinho 2017	low	high	low	high	low	low	low	high	high
	Kumari Mitra 2018	low	high	high	low	low	low	low	low	high
	Nakamura 2019	low	low	low	low	high	low	low	low	high
	Nakano 1996	low	low	high	low	high	low	low	high	low
	Ndubisi 1997	low	low	low	low	low	low	low	high	low
	Nevin 1999	low	low	low	low	low	low	low	high	low
	Ngan 2001	low	high	high	low	low	low	low	high	high
	Niibe 2003	low	low	high	low	high	low	low	high	high
	Nishio 2014	low	low	low	low	low	low	low	low	low
	Nishioka 1999	low	high	high	low	low	low	low	high	high
	Oka 1994	low	low	low	low	low	low	low	high	high
	Panek 2007	low	low	low	low	low	low	low	low	high
	Perez-Regadera 2010	low	low	low	low	low	low	low	high	high
	Protrka 2007	low	high	unclear	low	high	low	low	low	low
	Rahmani 2018	low	high	high	high	unclear	low	low	high	high
	Ravazoula 2006	low	high	high	low	unclear	low	low	high	low
	Rosty 2004	low	high	high	unclear	low	low	low	high	high
	Sarwade 2016	low	high	high	low	unclear	low	low	low	high
	Sharma 1999	low	high	high	low	unclear	low	low	high	high
	Nimisha Sharma 2016	low	low	low	low	high	low	low	low	high
	Shen 2008	low	low	low	low	unclear	low	low	low	high
	Straughn 2001	low	low	low	low	high	low	low	high	high
	Sukpan 2011	low	low	low	low	low	low	low	high	high
	Tangjitgamol 2005	low	low	low	low	high	low	low	high	high
	Ueda 2017	low	low	low	low	unclear	low	low	high	high
	Ueno 2013	low	low	low	low	high	low	low	low	high
	Varshney 2020	low	high	high	low	low	low	low	low	high
	Vosmik 2014	low	low	low	low	low	low	low	low	low
	Xiang 2017	low	low	high	low	low	low	low	low	high
	Yamashita 2009	low	low	low	low	unclear	low	low	high	high
	Wong 2020	low	low	low	low	high	low	low	low	high
	Shi 2020	low	low	low	low	low	low	low	low	low
			0
